# Supplementary material for: Remote Monitoring of Sympathovagal Imbalance During Sleep and Its Implications in Cardiovascular Risk Assessment: A Systematic Review
Source: Bioengineering (Basel). 2024 Oct 19;11(10):1045. doi: 10.3390/bioengineering11101045 (PMC11504514; doi:10.3390/bioengineering11101045)
Supplement: Supplementary file 1 [file bioengineering-11-01045-s001.zip]

Archive with 1 entries (1 files):
- bioengineering-3179485-supplementary.xlsx
