# Supplementary material for: Remote Monitoring of Sympathovagal Imbalance During Sleep and Its Implications in Cardiovascular Risk Assessment: A Systematic Review
Source: Bioengineering (Basel). 2024 Oct 19;11(10):1045. doi: 10.3390/bioengineering11101045 (PMC11504514; doi:10.3390/bioengineering11101045)
Supplement: Supplementary file 1 [file bioengineering-11-01045-s001.zip › bioengineering-3179485-supplementary.xlsx]

## Sheet: Sheet1
Title	DOI	reason (no vital signs, invasive sensor, no assessment of (cardiac) ANS during sleep, not retrieved)
Monitoring physiological signals using nonintrusive sensors installed in daily life equipment	https://doi.org/10.1007/s13534-011-0012-0	no assessment during sleep
Hypertension and Obstructive Sleep Apnea: Impact of Modulation of Body Fat, Ectopic Fat, Autonomic Nervous Activity, Inflammatory and Adipokine Profiles	https://doi.org/10.1007/s11695-017-2737-z	no assessment during sleep
Real-Time Driver Drowsiness Detection Using Wavelet Transform and Ensemble Logistic Regression	https://doi.org/10.1007/s13177-019-0176-z	no assessment during sleep, but detection of drowsiness
The impact of childhood trauma on psychosocial functioning and physical health in a non-clinical community sample of young adults	https://doi.org/10.1177/0004867419881206	not related to cardiovascular health Impact
Review and classification of variability analysis techniques with clinical applications	https://doi.org/10.1186/1475-925X-10-90	no assessment during sleep
Parametric study on the sleep thermal environment	https://doi.org/10.1007/s12273-021-0840-5	no assessment of cardiac ANS
Associations between Sleep Quality and Heart Rate Variability: Implications for a Biological Model of Stress Detection Using Wearable Technology	https://doi.org/10.3390/ijerph19095770	no vital signs during sleep
Developing Measures of Cognitive Impairment in the Real World from Consumer-Grade Multimodal Sensor Streams	https://doi.org/10.1145/3292500.3330690	no vital signs during sleep
Long Short-Term Memory Networks for Unconstrained Sleep Stage Classification Using Polyvinylidene Fluoride Film Sensor	https://doi.org/10.1109/JBHI.2020.2979168	no assessment of cardiac ANS
A Novel Method for Estimating Respiration Rate Based on Ensemble Empirical Mode Decomposition and EKG Slope	https://doi.org/10.1145/3375923.3375946	no vital signs during sleep
Cardiovascular down-regulation in essential hypotension: relationships with autonomic control and sleep	https://doi.org/10.1111/psyp.12055	no vital signs during sleep
Fusion of DET and Time-Frequency Analysis for Obstructive Sleep Apnea Screening	https://doi.org/10.1145/3523286.352453	no vital signs during sleep
Hypocretin-1 deficiency in a girl with ROHHAD syndrome	https://doi.org/10.1542/peds.2012-3225	no assessment of cardiac ANS
Can Sequence Mining Improve Your Morning Mood? Toward a Precise Non-Invasive Smart Clock	https://doi.org/10.1145/2637064.2637099	no assessment of cardiac ANS
Heart Rate Variability in the Diagnostics and CPAP Treatment of Obstructive Sleep Apnea	https://doi.org/10.1007/5584_2019_385	no assessment during sleep only, but 24h assesment
Obstructive sleep apnoea and urine catecholamines in hypertensive males: a population-based study	https://doi.org/10.1183/09031936.02.00106402	no sensor, urine collection
Sleeping Heart Monitoring Using Hydrogel-Textile Capacitive ECG Electrodes	https://doi.org/10.1109/JSEN.2022.3164076	no assessment of cardiac ANS
Quantifying Infra-slow Dynamics of Spectral Power and Heart Rate in Sleeping Mice	https://doi.org/10.3791/55863	no assessment of cardiac ANS
Heart Rate Variability-Based Driver Drowsiness Detection and Its Validation With EEG	https://doi.org/10.1109/TBME.2018.2879346	no assessment of cardiac ANS
Extraction of Heartbeat Feature Based on Ballistocardiogram Signal From Multichannel Piezoelectric Ceramic Sensors	https://doi.org/10.1109/JSEN.2022.3206534	no vital signs during sleep
Correlation Analysis between Polysomnography Diagnostic Indices and Heart Rate Variability Parameters among Patients with Obstructive Sleep Apnea Hypopnea Syndrome	https://doi.org/10.1371/journal.pone.0156628	no vital signs during sleep
Autonomic nervous activities in patients with obstructive sleep apnea before and during continuous positive airway treatment	https://doi.org/10.1016/j.jacc.2004.12.080	not retrieved
A Smart Flexible Vital Signs and Sleep Monitoring Belt Based on MEMS Triaxial Accelerometer and Pressure Sensor	https://doi.org/10.1109/JIOT.2022.3146926	no assessment of cardiac ANS
Sympathetic activity is reduced by nCPAP in hypertensive obstructive sleep apnoea patients	https://doi.org/10.1183/09031936.04.00015604	invasive blood pressure sensor
Diabetes, erectile dysfunction, and sleep-related erections	https://doi.org/10.1093/sleep/13.1.53	no assessment of cardiac ANS
A novel adhesive biosensor system for detecting respiration, cardiac, and limb movement signals during sleep: validation with polysomnography	https://doi.org/10.2147/NSS.S179588	no assessment of cardiac ANS
Sudden infant deaths: from epidemiology to physiology	https://doi.org/10.1016/S0379-0738(02)00134-2	wrong target group (babies)
Updated Results from a Multicenter, Phase 2 Study of Acalabrutinib, Venetoclax, Obinutuzumab (AVO) in a Population of Previously Untreated Patients with CLL Enriched for High-Risk Disease	https://doi.org/10.1182/blood-2022-168003	invasive, no assessment of ANS
Selective contribution of waist circumference reduction on the improvement of sleep-disordered breathing in patients hospitalized with type 2 diabetes mellitus	https://doi.org/10.2169/internalmedicine.50.5669	no vital signs during sleep
Choroidal blood flow regulation after posture change or isometric exercise in men with obstructive sleep apnea syndrome	https://doi.org/10.1167/iovs.11-7936	no real time vital signs during sleep
Effects of cold exposure on autonomic changes during the last rapid eye movement sleep transition and morning blood pressure surge in humans	https://doi.org/10.1016/j.sleep.2014.03.022	no continuous HRV measures during sleep
Heart rate variability in childhood obstructive sleep apnea	https://doi.org/10.1002/ppul.21268	no vital signs during sleep
Development of generalizable automatic sleep staging using heart rate and movement based on large databases	https://doi.org/10.1007/s13534-023-00288-6	no assesment of ANS
SleepExpertNet: high-performance and class-balanced deep learning approach inspired from the expert neurologists for sleep stage classification	https://doi.org/10.1007/s12652-022-04443-2	no assessment of ANS
Circadian rhythms in blood pressure, heart rate, hormones, and on polysomnographic parameters in severe obstructive sleep apnea syndrome patients: effect of continuous positive airway pressure	https://doi.org/10.1097/MBP.0000000000000173
Avoidance of the left lateral decubitus position during sleep in patients with heart failure: relationship to cardiac size and function	https://doi.org/10.1016/S0735-1097(02)02717-1	no assessment of ANS
How Does Fitbit Measure Brainwaves: A Qualitative Study into the Credibility of Sleep-Tracking Technologies	https://doi.org/10.1145/3380994	qualitative study
Pulse transit time in pregnancy: a new way to diagnose and classify sleep disordered breathing?	https://doi.org/10.1093/sleep/zsz022	wrong target group (pregnancy)
Epileptic Seizure Detection Using Convolutional Neural Network: A Multi-Biosignal Study	https://doi.org/10.1145/3373017.3373055	no vital signs during sleep
Variability of cardiac rate in patients with obstructive sleep apnea/hypopnea	http://europepmc.org/abstract/MED/21823356.	no vital signs during sleep
Pole-tracking algorithms for the extraction of time-variant heart rate variability spectral parameters	https://doi.org/10.1109/10.364511	no vital signs during sleep
Poor sleep and cardiovascular function in children	https://doi.org/10.1161/HYPERTENSIONAHA.111.172395	no vital signs during sleep
Serum lipid profile, sleep-disordered breathing and blood pressure in the elderly: a 10-year follow-up of the PROOF-SYNAPSE	https://doi.org/10.1016/j.sleep.2017.07.028	10 year follow up study
Blood pressure variability in children with obesity and sleep-disordered breathing following positive airway pressure treatment	https://doi.org/10.1038/s41390-021-01841-8	no vital signs during sleep
RecogHypertension: early recognition of hypertension based on heart rate variability	https://doi.org/10.1007/s12652-021-03492-3	no vital signs during sleep
Sleep stage estimation method using a camera for home use	https://doi.org/10.1007/s13534-019-00108-w	application is sleep stage monitoring
Sudden Unexpected Death During Sleep in Familial Dysautonomia: A Case-Control Study	https://doi.org/10.1093/sleep/zsx083	non sensor use
Lying position classification based on ECG waveform and random forest during sleep in healthy	https://doi.org/10.1186/s12938-018-0548-7	no ANS
Effects of Sacubitril-Valsartan on Clinical, Echocardiographic, and Polygraphic Parameters in Patients Affected by Heart Failure With Reduced Ejection Fraction and Sleep Apnea	https://doi.org/10.3389/fcvm.2022.861663	no vital signs during sleep
WAKE: A behind-the-Ear Wearable System for Microsleep Detection	https://doi.org/10.1145/3386901.338903	wrong application, microsleep detection
Interactions between hypoglycemia and sleep architecture in children with type 1 diabetes mellitus	https://doi.org/10.1067/mpd.2003.66	invasive sensor
Effect of Cognitive-Behavioral Therapy on Nocturnal Autonomic Activity in Patients with Fibromyalgia: A Preliminary Study	https://doi.org/10.3390/brainsci12070947	wrong target group
A Novel Algorithm for Detecting the Drowsiness Onset in Real-Time	https://doi.org/10.1109/ACCESS.2022.3167708	wrong application, drownsiness
DoppleSleep: A Contactless Unobtrusive Sleep Sensing System Using Short-Range Doppler Radar	https://doi.org/10.1145/2750858.280428	no ANS assessment
Sensing with Earables: A Systematic Literature Review and Taxonomy of Phenomena	https://doi.org/10.1145/3550314	no sleep
Examining weekly heart rate variability changes: a comparison between wearable devices running head: weekly heart rate variability changes	https://doi.org/10.1007/s12283-022-00371-8	no ANS during sleep
Using respiratory sinus arrhythmia to detect obstructive sleep apnea	https://doi.org/10.1007/s12553-017-0177-3	no ANS during sleep
Mobile Sensing of Alertness, Sleep and Circadian Rhythm: Hardware &amp; Software Platforms	https://doi.org/10.1145/3379092.3379100	wrong application, sleep stages
Heart rate spectrum analysis for sleep quality detection	https://doi.org/10.1186/s13639-017-0072-z	wrong application, sleep stages
Do autonomic cardiovascular reflexes predict the nocturnal rise in blood pressure in obstructive sleep apnea syndrome?	https://doi.org/10.3109/08037059409102277	no remote sensing
Heart rate increment in the diagnosis of obstructive sleep apnoea in an older population	https://doi.org/10.1016/j.sleep.2011.04.011	no remote sensing
Nocturnal oxygen therapy prevents progress of congestive heart failure with central sleep apnea	https://doi.org/10.1016/j.ijcard.2006.03.018	no remote sensing
Computer assisted identification of stress, anxiety, depression (SAD) in students: A state-of-the-art review	https://doi.org/10.1016/j.medengphy.2022.103900	wrong application
Cardiorespiratory and autonomic function in epileptic seizures: A video-EEG monitoring study	https://doi.org/10.1016/j.yebeh.2020.107271	no remote sensing
Cardiac function and behavioral reactivity during infancy	https://doi.org/10.1111/j.1469-8986.1995.tb02949.x	wrong application
Effects of nasal high flow on sympathovagal balance, sleep, and sleep-related breathing in patients with precapillary pulmonary hypertension	https://doi.org/10.1007/s11325-020-02159-1	no accademical paper
Influence of sleep apnea severity on blood pressure variability of patients with hypertension	https://doi.org/10.1007/s11325-013-0899-z	no ANS
Possibility of close relationship between sleep disorder breathing and acute coronary syndrome	PMID: 17460877 (no doi)	no ANS
Treatment of obstructive sleep apnea improves cardiometabolic function in young obese women with polycystic ovary syndrome	https://doi.org/10.1210/jc.2010-1187	no monitoring during sleep
Autonomic function, gastroesophageal reflux in apparent life threatening event	https://doi.org/10.1007/s10286-010-0054-x	no vital signs during sleep
Improvement of glycemic control by treatment for insomnia with suvorexant in type 2 diabetes mellitus	https://doi.org/10.1016/j.jcte.2018.12.006	wrong application
Obstructive sleep apnea as a predictor of reduced heart rate variability	https://doi.org/10.1016/j.sleep.2018.09.014	no remote sensing
2 adrenergic receptor polymorphisms and nocturnal blood pressure dipping status in the Wisconsin Sleep Cohort Study	https://doi.org/10.1016/j.jash.2011.01.005	inavsive
Sleep apnoea and heart failure	https://doi.org/10.1183/09031936.00037106	no remote sensing
Impaired blood pressure control in children with obstructive sleep apnea	https://doi.org/10.1016/j.sleep.2013.01.015	no remote sensing and ANS
Personalized Graph Attention Network for Multivariate Time-Series Change Analysis: A Case Study on Long-Term Maternal Monitoring	https://doi.org/10.1145/3555776.3577675	wrong application
DROWSY BEHAVIOR DETECTION BASED ON DRIVING INFORMATION	https://doi.org/10.1007/s12239-016-0016-y	no sleep
Automatic Multi-class Sleep Staging Method Based on Novel Hybrid Features	https://doi.org/10.1007/s42835-023-01570-4	wrong application
Renal Denervation in Resistant Hypertension and Obstructive Sleep Apnea: Randomized Proof-of-Concept Phase II Trial	https://doi.org/10.1161/HYPERTENSIONAHA.118.11180	no focus on sensing techniiques
The research of sleep staging based on single-lead electrocardiogram and deep neural network	https://doi.org/10.1007/s13534-017-0044-1	wrong application, sleep stages
Association of autonomic dysfunction and mild obstructive sleep apnea	https://doi.org/10.1016/S0194-5998(03)01318-4	inavsive
Effects of first-time overnight CPAP therapy for increasing the complexity of the patient's physiological system	https://doi.org/10.1155/2014/652012	no sleep monitoring
Obstructive sleep apnea in patients with chronic thromboembolic pulmonary hypertension	https://doi.org/10.21037/jtd.2018.09.118	no ANS
Ubi-SleepNet: Advanced Multimodal Fusion Techniques for Three-Stage Sleep Classification Using Ubiquitous Sensing	https://doi.org/10.1145/3494961	no ANS
Prediction of Angina Pectoris Events in Middle-Aged and Elderly People Using RR Interval Time Series in the Resting State: A Cohort Study Based on SHHS	https://doi.org/10.1007/s44196-023-00182-0	no vital signs during sleep
A double-blind, crossover study of Doxazosin and Enalapril on peripheral vascular tone and nocturnal blood pressure in sleep apnea patients	https://doi.org/10.1016/j.sleep.2009.10.004	no remote monitoring
Autonomic nervous system and sleep apnea syndromes	PMID: 10939104 (no doi)	no remote monitoring
Increased myocardial vulnerability and autonomic nervous system imbalance in obstructive sleep apnea syndrome	https://doi.org/10.1016/j.rmed.2006.10.016	observational study
Maternal cardiorespiratory coupling: differences between pregnant and nonpregnant women are further amplified by sleep-stage stratification	https://doi.org/10.1152/japplphysiol.00296.2023	wrong target group
Changes in Heart Rate Variability and Baroreflex Sensitivity During Daytime Naps	https://doi.org/10.2147/NSS.S270191	no noctoral monitoring/action plan/protocol study
Obstructive sleep apnea and heart rate variability in male patients with metabolic syndrome: cross-sectional study	https://doi.org/10.1089/met.2013.0111	observational study
Dynamic changes in nocturnal blood glucose levels are associated with sleep-related features in patients with obstructive sleep apnea	https://doi.org/s41598-020-74908-x	invasive sensor
Trazodone improves obstructive sleep apnea after ischemic stroke: a randomized, double-blind, placebo-controlled, crossover pilot study	https://doi.org/10.1007/s00415-021-10480-2	clinical action plan/protocol study
Protective effect of metoprolol on arrhythmia and heart rate variability in healthy people with 24 hours of sleep deprivation	https://doi.org/10.1007/s10840-012-9728-8	clinical action plan/protocol study
Heart rate variability during sleep in patients with vasovagal syncope	https://doi.org/10.1111/j.1540-8159.2005.00272.x	observational study
Sleep-related autonomic overactivity in a general elderly population and its relationship to cardiovascular regulation	https://doi.org/10.1007/s00380-014-0573-9	observational study in a population
Reliability of autonomic activations as surrogates of cortical arousals in ventilated patients affected by amyotrophic lateral sclerosis	https://doi.org/10.1007/s11325-018-1699-2	observational study in clinical population
Comparison of sleep-related cardiac autonomic function between rotating-shift and permanent night-shift workers	https://doi.org/10.2486/indhealth.MS1259	observational study
Sympathetic overactivity due to sleep fragmentation is associated with elevated diurnal systolic blood pressure in healthy elderly subjects: the PROOF-SYNAPSE	https://doi.org/10.1093/eurheartj/eht208	observational study
Impact of evening alcohol consumption on nocturnal autonomic and cardiovascular function in adult men and women: a dose-response laboratory investigation	https://doi.org/10.1093/sleep/zsaa135	dose-response laboratory investigation
Involvement of autonomic nervous activity changes in gastroesophageal reflux in neonates during sleep and wakefulness	https://doi.org/10.1371/journal.pone.0083464	observational study
Sleep Deprivation and Heart Rate Variability in Healthy Volunteers: Effects of REM and SWS Sleep Deprivation	https://doi.org/10.1155/2023/7121295	observational study
Reduction in sympathetic tone in patients with obstructive sleep apnoea: is fixed CPAP more effective than APAP? A randomised, parallel trial protocol	https://doi.org/10.1136/bmjopen-2018-024253	action plan/protocol
Hemodynamic and autonomic modifications during sleep stages in young hypotensive women	https://doi.org/10.1016/j.biopsycho.2012.05.009	observational study
Neurogenic hypertension characterizes children with congenital central hypoventilation syndrome and is aggravated by alveolar hypoventilation during sleep	https://10.1097/HJH.0000000000003475	observational study
Heart rate variability during waking and sleep in healthy males and females	https://doi.org/10.1093/sleep/22.8.1067	observational study
Day-night pattern of autonomic nervous system modulation in patients with heart failure with and without sleep apnea	https://doi.org/10.1016/j.ijcard.2009.10.023	observational study
A reduced heart rate variability is independently associated with a blunted nocturnal blood pressure fall in patients with resistant hypertension	https://10.1097/HJH.0000000000000068	observational study
Reduced cardiac sympathetic autonomic tone after long-term nasal continuous positive airway pressure in obstructive sleep apnoea syndrome	https://doi.org/10.1046/j.1365-2281.1999.00163.x	action plan/protocol
Relationship among the severity of sleep apnea syndrome, cardiac arrhythmias, and autonomic imbalance	https://doi.org/10.1046/j.1460-9592.2003.00116.x	observational study
Modulation of sleep using noninvasive stimulations during sleep	https://doi.org/10.1007/s13534-023-00298-4	action plan/protocol
Autonomic cardiac regulation in obstructive sleep apnea syndrome: evidence from spontaneous baroreflex analysis during sleep	ISSN: 0895-7061 (no doi)	observational study
Influence of the severity of obstructive sleep apnea on nocturnal heart rate indices and its association with hypertension	https://doi:10.5152/akd.2011.135	observational study
Sleep and night-type arrhythmias	https://doi.org/10.1536/ihj.23.479	observational study
Changes in cardiac variability after REM sleep deprivation in recurrent nightmares	https://doi.org/10.1093/sleep/33.1.113	observational study
Co-ordination of brain and heart oscillations during non-rapid eye movement sleep	https://doi.org/10.1111/jsr.13466	observational study
Effect of selective sleep deprivation on heart rate variability in post-90s healthy volunteers	https://10.3934/mbe.2022645	action plan/protocol
Heart rate variability changes in major depressive disorder during sleep: Fractal index correlates with BDI score during REM sleep	https://doi.org/10.1016/j.psychres.2018.11.021	observational study
Study of heart rate variability in bipolar disorder: Linear and non-linear parameters during sleep	https://doi.org/10.3389/fneng.2011.00022	observational study
The impact of posttraumatic stress disorder versus resilience on nocturnal autonomic nervous system activity as functions of sleep stage and time of sleep	https://doi.org/10.1016/j.physbeh.2016.05.005	observational study
Suppressive effects of adaptive servo-ventilation on ventricular premature complexes with attenuation of sympathetic nervous activity in heart failure patients with sleep-disordered breathing	https://doi.org/10.1007/s00380-013-0394-2	action plan/protocol
Hypoglossal nerve stimulation therapy on peripheral arterial tonometry in obstructive sleep apnea: a pilot study	https://doi.org/10.1007/s11325-018-1676-9	action plan/protocol
The temporal relationships between sleep disturbance and autonomic dysregulation: A co-twin control study	https://doi.org/10.1016/j.ijcard.2022.05.028	observational study
Cold Exposure Can Induce an Exaggerated Early-Morning Blood Pressure Surge in Young Prehypertensives	https://doi.org/10.1371/journal.pone.0150136	action plan/protocol
Blunted circadian variation in autonomic regulation of sinus node function in veterans with Gulf War syndrome	https://doi.org/10.1016/j.amjmed.2004.03.041	observational study
Adverse Impact of Sleep Restriction and Circadian Misalignment on Autonomic Function in Healthy Young Adults	https://doi.org/10.1161/HYPERTENSIONAHA.115.06847	epidemilogical study/observation study
Ambulatory monitoring of blood pressure disturbs sleep and raises systolic pressure at night in patients suspected of suffering from sleep-disordered breathing	https://doi.org/10.1042/cs0910045	observation study
Sleep-related changes in hemodynamic and autonomic regulation in human hypertension	https://doi.org/10.1097/HJH.0b013e32832c6982	observation study
Physiologic vs. Pharmacologic Sleep	https://doi.org/10.1007/978-94-011-4566-4_8	No assessment of cardiac ANS
